# Supplementary material for: Biotic and environmental dynamics through the Late Jurassic–Early Cretaceous transition: evidence for protracted faunal and ecological turnover
Source: Biol Rev Camb Philos Soc. 2016 Feb 17;92(2):776–814. doi: 10.1111/brv.12255 (PMC6849608; doi:10.1111/brv.12255)
Supplement: Supplementary file 1 — Appendix S1. List of studies that analyse the magnitude of the J/K boundary extinction for different taxonomic groups. For further details on analytical statistics, see references cited within. [file BRV-92-776-s001.xlsx]

## Sheet: Extinction status
Authors	Year of publication	Taxonomic Group	Geographic Scale	J/K Extinction Status (negligible, mild, intermediate, severe)	Quantification (where possible)	Mode of Analysis	Notes
Raup & Sepkoski	1982	Marine animals	Global	Intermediate	7 extinctions per million years	Family-level taxic diversity estimate	Outside the 95% confidence intervals for background extinction regression
Raup & Sepkoski	1984	Marine animals	Global	Intermediate	20 per cent total extinction	Family-level taxic diversity estimate
Sepkoski	1984	Marine animals	Global	Mild	~20 families extinct	Family-level taxic diversity estimate
Hoffman	1985	Marine invertebrates	Global	Intermediate		Numerous quantitative metrics	Maxima in 11/20 metrics
Hallam	1986	Mollsucs	Global	Severe	Reduction of 19 to 1 families	Extinction rate
Patterson & Smith	1987	Echinoderms and fish	Global	Severe	12 extinctions	Family-level diversity
Raup & Boyajian	1988	Marine invertebrates	Global	Intermediate		Genera-level taxic diversity estimate
Benton	1989	Tetrapods	Global	Negligible		Raw taxic diversity; extinction and origination rates	Slight decline in family-level diversity after the boundary
Roth	1989	Calcareous nannoplankton	Global	Intermediate	More than half diversity lost	Taxic diversity estimate (TDE)
Dodson	1990	Dinosaurs	Global	Severe	Almost all genera extinct	Taxic diversity estimate	Congruent with a decline in community diversity
Sepkoski	1992	Marine animals	Global	Mild		Family-level taxic diversity estimate
Sepkoski	1993	Marine animals	Global	Mild		Family-level taxic diversity estimate	High extinction rates preceding boundary
Benton	1995	Animals	Global	Intermediate	5.6–13.3% extinction	Raw taxic counts - origination and extinction	Family-level diversity; Kimmeridgian extinction
Hallam	1998	Marine animals	Global	Intermediate	per cent: 7; per stage: 35; per family: 1; rate: 5/myr	Taxic diversity estimate	Family-level analyses
Fara	2000	Tetrapods	Global	Severe	Extinction: 0.05 (same as Maastrichtian)	Per taxon origination and extinction rates	Family-level diversity; Kimmeridgian–Tithonian extinction
Alroy et al.	2001	Marine invertebrates	Global	Intermediate	Loss of nearly 1/4 of subsampled genera	Rarefaction; weighted subsampling	Genera; diversity consistently among lowest throughout Phanerozoic
Benton	2001	All animals	Global	Mild		Changes in numbers of families per stage	Slight drop in both continental and marine animals
Peters & Foote	2001	Marine animals	Global	Mild		First-differenced; residual diversity estimates (RDE)	No decline if maximum sampled diversity used
Smith	2001	Marine invertebrates	Global	Mild	Origination rate: -1.2 (Ber); extinction rate: 1 (Tith)	Detrended residual diversity estimates	Extinction and originations decline over J/K boundary
Bambach et al.	2004	Marine animals	Global	Intermediate	Proportion of genus extinction: ~0.2	Proportion of extinction	Extinction exceeds origination
Fara	2004	Lissamphibians	Global	Negligible		Minimal lineage counts; taxic diversity estimates
MacLeod	2004	Marine animals	Global	Intermediate	32% extinction	Raw taxic diversity	Genera
Foote	2005	Marine animals	Global	Intermediate	0.45 stage-level extinction rate	Extinction rate, stage-fit models
Peters	2005	Marine animals	Global	Intermediate	0.25 extinction rate	Raw taxic diversity
Rohde & Muller	2005	Marine animals	Global	Intermediate		Detrended for long-term cycles
Ruban	2005	Marine invertebrates	Global	Severe	Decline from ~1500 to 100 species	Raw taxic diversity	Lowest trough in Mesozoic
Bambach	2006	Marine animals	Global	Intermediate	Proportion of genus extinction: ~0.2	Proportion of extinction
Slack et al.	2006	Pterosaurs	Global	Negligible	Steady	Raw taxic diversity
Wang & Dodson	2006	Dinosaurs	Global	Negligible		Abundanced-based coverage estimator
Kiessling & Aberhan	2007	Marine benthos	Global	Severe	Per genus extinction rate: ~0.4	Subsampling
Smith	2007	Marine animals	Global	Severe	Detrended richness, drop from 0.5 to -2.0	Genus-level, detrended by rock outcrop area
Smith & McGowan	2007	Marine aniamls	Western Europe	Mild	First-differenced diversity: -1.8	Residual diversity estimate
Alroy et al.	2008	All animals	Global	Mild	Origination rate: ~0.3; extinction rate: ~0.5	Exponentally detrended rates
Lloyd et al.	2008	Dinosaurs	Global	Severe	Drop of ~4% diversity per million years	Subsampling; phylogenetic diversity estimate
Purdy	2008	Marine animals	Global	Mild	Extinction of ~1/3 genera	Raw taxic diversity, with cubic spline fit
Barrett et al.	2009	Dinosaurs	Global	Intermediate	Sauropodomorpha drop in RDE of ~0.8	Residual diversity estimate	Theropoda and ornithischia relatively unaffected
Alroy	2010a	Marine animals	Global	Mild		Sampling-standardisation	Moderate decline in three different 'types' of fauna
Benson et al.	2010	Marine reptiles	Global	Severe	RDE: -0.6 at boundary	Residual diversity estimate	Troughs in the Berriasian
Rogov et al.	2010	Ammonites	Boreal	Negligible		Taxic diversity estimate
Young et al.	2010	Metriorhynchoids	Global	Severe	More than 2/3 extinction	Phylogenetic diversity estimate	Taxic diversity drops to 0 in Late Berriasian
Benson & Butler	2011	Marine reptiles	Global	Severe		Residual diversity estimate
Butler et al.	2011	Dinosaurs	Global	Intermediate	Drop in TDE of about 2/3	Taxic diversity estimate
Feulner	2011	Marine animals	Global	Severe	0.6 per-taxon extinction rate	Detrended per-taxon extinction rates	Data from Alroy (2008)
Heim & Peters	2011	Marine animals	North America	Mild	Origination and extinction rates both around 0.1	Extinction and origination rate	Genera
Lloyd et al.	2011	Coccolithophorids	Global	Severe	Richness: -25	Model-detrended species richness	Extinction peak declines greatly if genera analysed
Mannion et al.	2011	Sauropods	Global	Intermediate	RDE drop of 0.45	Residual diversity estimate	More drastic drop in Oxfordian
Upchurch et al.	2011	Dinosaurs	Global	Intermediate	Drop in (log) RDE of 3	Residual diversity estimate	Results vary depending on sampling proxy used
Wall et al.	2011	All terrestrial	Global	Intermediate	Drop in RDE of ~400	Residual diversity estimate	Coarse resolution - Upper Jurassic–Lower Cretaceous
Carrano et al.	2012	Tetanurans	Global	Severe	7 taxa extinct at J/K; 2 boundary crossers	Based on stratigraphic ranges
Fischer et al.	2012	Ophthalmosaurids	Global	Mild	Survival rate: 9; extinction rate: 0	Phylogenetic survivability	Extinction rate increases in conservative scenario
Lloyd	2012	Dinosaurs	Global	Intermediate	Variable	Residual diversity estimate	Sauropodomorphs suffer greatest, ornithischians and theropods equally less
Lloyd et al.	2012	Coccolithophorids	Global	Severe	Detrended richness: -70 (land), -20 (deep sea)	SQS (Shareholder Quorum Subsampling); residual diversity estimate	Less impact at genus level; SQS deep-sea species lowest in 200 myrs
Mayhew et al.	2012	Marine animals	Global	Mild	Origination and extinction rates around 0.5	Residuals; extinction and origination rates
Smith et al.	2012	Marine invertebrates	Europe, North America	Mild	Estimate of -0.2 at boundary	SQS; residual diversity estimate
Upchurch & Mannion	2012	Dinosaurs	Global	Intermediate	Drop in RDE of 3	Residual diversity estimate
Butler et al.	2013	Pterosaurs	Global	Intermediate	Drop of ~1/2 to 0.5 (log scale)	Species richness	Appears to be indpendent of sampling biases
Cascales-Miñana & Cleal	2013	Plants	Global	Negligible		Generalised differenced, family level	Possible diversity increase after the J/K boundary
Fischer et al.	2013a	Ichthyosaurs	Global	Mild	Cladogenesis rate: 0	Cladogenesis rate	Platypterygiine radiation in Kimmeridigan
Fischer et al.	2013b	Ichthyosaurs	Global	Intermediate	0 (cladogenesis rate)	Phylogenetic diversity estimate	Accompanied by low cladogenesis rate
Mannion et al.	2013	Eusauropods	Global	Mild		Phylogenetic diversity estimate
Novas et al.	2013	Theropods	Patagonia	Severe	Extinction: 0.4, 0.25; origination: 0.3, 0	Bootstrapped extinction index	Laurasia, Gondwana, respectively
Zanno & Makovicky	2013	Theropoda	Global	Severe	4 major lineages extinct	Stratigraphically calibrated phylogeny	4 major basal lineages within Tetanurae
Benson & Druckenmiller	2014	Plesiosaurians	Global	Mild		Phylogenetic diversity	Prolonged extinctions throughout Late Jurassic
Alroy	2014	Marine animals	Global	Intermediate	Extinction rate ~0.5	Three-timers, boundary crossers, gap-fillers	Origination rates similarly depressed
Tortosa et al.	2014	Ceratosauria	Global	Mild	1/2 of taxa go extinct	Phylogenetic diversity	Basal members of clade
